# Supplementary material for: Associations of Cooking Salt Intake During Pregnancy with Low Birth Weight and Small for Gestational Age Newborns: A Large Cohort Study
Source: Nutrients. 2025 Feb 11;17(4):642. doi: 10.3390/nu17040642 (PMC11858035; doi:10.3390/nu17040642)
Supplement: Supplementary file 1 [file nutrients-17-00642-s001.zip]

Archive with 1 entries (1 files):
- nutrients-3432804-supplementary.pdf
